# Supplementary material for: Shareable artificial intelligence to extract cancer outcomes from electronic health records for precision oncology research
Source: Nat Commun. 2024 Nov 12;15:9787. doi: 10.1038/s41467-024-54071-x (PMC11557593; doi:10.1038/s41467-024-54071-x)
Supplement: Supplementary file 4 — Source Data [file 41467_2024_54071_MOESM4_ESM.xlsx]

## Sheet: Figure 2
	Column Labels
	AUROC					Lower Bound					Upper Bound					Lower delta					Upper delta
Outcome	Llama-imaging-student, DFCI test set	DFCI-imaging-student-sample, DFCI test set	DFCI-imaging-student, DFCI test set	DFCI-imaging-student, MSK test set	DFCI-imaging-teacher, DFCI test set	Llama-imaging-student, DFCI test set	DFCI-imaging-student-sample, DFCI test set	DFCI-imaging-student, DFCI test set	DFCI-imaging-student, MSK test set	Imaging teacher	Llama-imaging-student, DFCI test set	DFCI-imaging-student-sample, DFCI test set	DFCI-imaging-student, DFCI test set	DFCI-imaging-student, MSK test set	Imaging teacher	Llama-imaging-student, DFCI test set	DFCI-imaging-student-sample, DFCI test set	DFCI-imaging-student, DFCI test set	DFCI-imaging-student, MSK test set	Imaging teacher	Llama-imaging-student, DFCI test set	DFCI-imaging-student-sample, DFCI test set	DFCI-imaging-student, DFCI test set	DFCI-imaging-student, MSK test set	Imaging teacher
Adrenal Metastasis	0.984062	0.982565	0.986694	0.99539	0.9879	0.966599	0.959665	0.967941	0.99216	0.9687	0.990141	0.990108	0.992588	0.997042	0.9935	0.0174634	0.0228997	0.0187535	0.00323	0.0192	0.00607852	0.00754349	0.00589373	0.001652	0.0056
Any Cancer	0.811169	0.955397	0.971575	0.987254	0.9743	0.795386	0.949032	0.96605	0.986077	0.97	0.826023	0.96102	0.975964	0.988508	0.9788	0.015783	0.00636462	0.0055253	0.001177	0.0043	0.014854	0.00562293	0.00438915	0.001254	0.0045
Bone Metastasis	0.961863	0.980288	0.989004	0.991259	0.9894	0.954758	0.975767	0.985464	0.990048	0.986	0.968863	0.983734	0.991475	0.992395	0.992	0.00710513	0.00452041	0.00354044	0.001211	0.0034	0.00700036	0.00344659	0.0024706	0.001136	0.0026
Brain Metastasis	0.978055	0.990872	0.995946	0.989271	0.9926	0.965899	0.981309	0.993638	0.979689	0.987	0.985532	0.994489	0.997224	0.993154	0.9956	0.0121558	0.00956339	0.00230867	0.009582	0.0056	0.00747751	0.00361681	0.00127786	0.003883	0.003
Liver Metastasis	0.961446	0.972636	0.986262	0.991047	0.9866	0.952445	0.962461	0.981559	0.989953	0.9817	0.968666	0.979409	0.989526	0.992041	0.9899	0.00900128	0.0101743	0.00470276	0.001094	0.0049	0.00722003	0.00677361	0.0032639	0.000994	0.0033
Lung Metastasis	0.89139	0.95943	0.974693	0.978953	0.9792	0.878385	0.951099	0.968405	0.977132	0.9736	0.902032	0.966478	0.979534	0.980487	0.9834	0.0130047	0.00833043	0.00628739	0.001821	0.0056	0.0106426	0.00704831	0.00484129	0.001534	0.0042
Node Metastasis	0.946347	0.961037	0.971073	0.960382	0.9743	0.938218	0.951351	0.965304	0.95813	0.9688	0.953694	0.96799	0.976382	0.962587	0.9792	0.00812852	0.00968678	0.00576832	0.002252	0.0055	0.00734683	0.00695262	0.00530902	0.002205	0.0049
Peritoneal Metastasis	0.977107	0.979874	0.989613	0.967187	0.9881	0.967243	0.965674	0.979917	0.962937	0.9755	0.983717	0.987121	0.99386	0.971041	0.9933	0.0098638	0.0142	0.00969611	0.00425	0.0126	0.00660978	0.0072467	0.00424706	0.003854	0.0052
Progression	0.911487	0.937672	0.954143	0.97048	0.9555	0.898559	0.927737	0.94668	0.968456	0.9478	0.921377	0.946383	0.960738	0.972428	0.963	0.012928	0.009935	0.00746379	0.002024	0.0077	0.0098897	0.00871181	0.00659496	0.001948	0.0075
Response	0.927656	0.957883	0.976783	0.973804	0.9741	0.906685	0.94426	0.968109	0.970613	0.9631	0.943494	0.968067	0.982391	0.976449	0.9809	0.0209717	0.0136223	0.00867387	0.003191	0.011	0.0158376	0.0101845	0.0056081	0.002645	0.0068

## Sheet: Figure 3
			Column Labels
			AUPRC					Lower Bound					Upper Bound					Lower delta					Upper delta
Outcome	DFCI Outcome Probability	MSK Outcome Probability	Llama-imaging-student, DFCI test set	DFCI-imaging-student-sample, DFCI test set	DFCI-imaging-student, DFCI test set	DFCI-imaging-student, MSK test set	DFCI-imaging-teacher, DFCI test set	Llama-imaging-student, DFCI test set	DFCI-imaging-student-sample, DFCI test set	DFCI-imaging-student, DFCI test set	DFCI-imaging-student, MSK test set	Imaging teacher	Llama-imaging-student, DFCI test set	DFCI-imaging-student-sample, DFCI test set	DFCI-imaging-student, DFCI test set	DFCI-imaging-student, MSK test set	Imaging teacher	Llama-imaging-student, DFCI test set	DFCI-imaging-student-sample, DFCI test set	DFCI-imaging-student, DFCI test set	DFCI-imaging-student, MSK test set	Imaging teacher	Llama-imaging-student, DFCI test set	DFCI-imaging-student-sample, DFCI test set	DFCI-imaging-student, DFCI test set	DFCI-imaging-student, MSK test set	Imaging teacher
Adrenal Metastasis	0.0228324	0.0251716	0.691808	0.69664	0.722254	0.918871	0.7448	0.564527	0.578491	0.623625	0.896946	0.6164	0.773335	0.77878	0.813045	0.935425	0.8214	0.127281	0.118149	0.0986285	0.021925	0.1284	0.081527	0.0821402	0.0907915	0.016554	0.0766
Any Cancer	0.553179	0.782404	0.78	0.962255	0.976085	0.996462	0.9777	0.761034	0.95344	0.970818	0.996051	0.9721	0.806105	0.967213	0.980269	0.9968	0.9818	0.0189658	0.00881515	0.00526676	0.000411	0.0056	0.0261052	0.00495783	0.00418332	0.000338	0.0041
Bone Metastasis	0.190751	0.252574	0.860557	0.914565	0.950557	0.977468	0.9558	0.833642	0.891642	0.933504	0.974068	0.9396	0.885999	0.932864	0.96292	0.980257	0.9659	0.026915	0.0229238	0.0170525	0.0034	0.0162	0.0254421	0.0182987	0.0123629	0.002789	0.0101
Brain Metastasis	0.0713873	0.0156914	0.79919	0.920971	0.952622	0.828713	0.9367	0.732868	0.88164	0.925733	0.789307	0.8924	0.847407	0.945855	0.967917	0.860705	0.9594	0.0663227	0.0393306	0.0268896	0.039406	0.0443	0.0482168	0.0248839	0.0152946	0.031992	0.0227
Liver Metastasis	0.112428	0.307903	0.750621	0.856014	0.903	0.981035	0.8892	0.697011	0.817444	0.869252	0.978351	0.85	0.794466	0.88389	0.926254	0.983203	0.9191	0.0536098	0.0385708	0.0337477	0.002684	0.0392	0.0438451	0.0278753	0.0232544	0.002168	0.0299
Lung Metastasis	0.153757	0.247017	0.557883	0.846989	0.893279	0.943476	0.9053	0.511191	0.819088	0.869837	0.938429	0.8791	0.599708	0.871698	0.913825	0.947579	0.9235	0.0466917	0.0279002	0.0234416	0.005047	0.0262	0.0418251	0.0247093	0.0205466	0.004103	0.0182
Node Metastasis	0.11474	0.25286	0.625046	0.761622	0.800798	0.860086	0.8207	0.572724	0.715276	0.760205	0.851112	0.7811	0.670626	0.801984	0.839025	0.868544	0.8529	0.0523223	0.0463456	0.0405935	0.008974	0.0396	0.0455796	0.040362	0.038227	0.008458	0.0322
Peritoneal Metastasis	0.0251445	0.0939032	0.577821	0.697877	0.762406	0.870902	0.7702	0.45948	0.582086	0.65525	0.858172	0.6739	0.675343	0.774715	0.837308	0.882037	0.8403	0.11834	0.115791	0.107156	0.01273	0.0963	0.097522	0.0768379	0.0749019	0.011135	0.0701
Progression	0.232659	0.387749	0.79	0.858054	0.879376	0.955951	0.879	0.757532	0.83633	0.856095	0.952327	0.855	0.813081	0.875792	0.896909	0.958797	0.8977	0.0324683	0.0217238	0.0232815	0.003624	0.024	0.0230806	0.0177378	0.0175326	0.002846	0.0187
Response	0.0632948	0.127329	0.53376	0.693586	0.7946	0.877695	0.7881	0.461125	0.627801	0.736228	0.866711	0.7263	0.605755	0.748135	0.840836	0.888802	0.8324	0.072634	0.0657853	0.0583713	0.010984	0.0618	0.0719951	0.0545484	0.0462365	0.011107	0.0443

## Sheet: Figure 4
					Column Labels
					Best F1 score					Lower Bound					Upper Bound					Lower delta					Upper delta
Outcome	DFCI Outcome Probability	MSK Outcome Probability	DFCI Null Value	MSK Null Value	Llama-imaging-student, DFCI test set	DFCI-imaging-student-sample, DFCI test set	DFCI-imaging-student, DFCI test set	DFCI-imaging-student, MSK test set	DFCI-imaging-teacher, DFCI test set	Llama-imaging-student, DFCI test set	DFCI-imaging-student-sample, DFCI test set	DFCI-imaging-student, DFCI test set	DFCI-imaging-student, MSK test set	Imaging teacher	Llama-imaging-student, DFCI test set	DFCI-imaging-student-sample, DFCI test set	DFCI-imaging-student, DFCI test set	DFCI-imaging-student, MSK test set	Imaging teacher	Llama-imaging-student, DFCI test set	DFCI-imaging-student-sample, DFCI test set	DFCI-imaging-student, DFCI test set	DFCI-imaging-student, MSK test set	Imaging teacher	Llama-imaging-student, DFCI test set	DFCI-imaging-student-sample, DFCI test set	DFCI-imaging-student, DFCI test set	DFCI-imaging-student, MSK test set	Imaging teacher
Adrenal Metastasis	0.0228324	0.0251716	0.0446454	0.0491071	0.65285	0.678788	0.692308	0.891339	0.7134	0.556809	0.596774	0.601414	0.87035	0.625	0.714286	0.751306	0.759777	0.906732	0.7814	0.0960404	0.0820137	0.0908932	0.020989	0.0884	0.061436	0.0725186	0.0674688	0.015393	0.068
Any Cancer	0.553179	0.782404	0.712319	0.87792	0.808521	0.901285	0.921354	0.9722	0.9263	0.794599	0.889942	0.911611	0.97066	0.9164	0.819791	0.910081	0.928879	0.973643	0.9327	0.0139214	0.0113433	0.00974353	0.00154	0.0099	0.0112706	0.00879534	0.00752475	0.001443	0.0064
Bone Metastasis	0.190751	0.252574	0.320388	0.403288	0.800574	0.868364	0.905465	0.933112	0.9077	0.775199	0.8479	0.886302	0.928049	0.8887	0.819467	0.88447	0.919188	0.937277	0.9216	0.0253746	0.0204634	0.0191636	0.005063	0.019	0.0188932	0.0161063	0.013723	0.004165	0.0139
Brain Metastasis	0.0713873	0.0156914	0.133261	0.030898	0.803922	0.8659	0.890295	0.787208	0.8998	0.759568	0.826636	0.850435	0.754538	0.8666	0.835333	0.889291	0.911754	0.813625	0.9224	0.0443537	0.0392645	0.0398606	0.03267	0.0332	0.0314115	0.0233906	0.0214586	0.026417	0.0226
Liver Metastasis	0.112428	0.307903	0.20213	0.470835	0.73253	0.789216	0.854922	0.943307	0.848	0.692464	0.755205	0.826184	0.939279	0.8175	0.763281	0.815418	0.878157	0.946759	0.8698	0.0400663	0.0340108	0.0287384	0.004028	0.0305	0.0307513	0.0262024	0.023235	0.003452	0.0218
Lung Metastasis	0.153757	0.247017	0.266533	0.396173	0.586133	0.759863	0.804511	0.888871	0.8254	0.55232	0.729493	0.774574	0.882253	0.7994	0.613476	0.78233	0.825143	0.893952	0.8478	0.0338134	0.0303697	0.0299374	0.006618	0.026	0.027343	0.0224673	0.0206322	0.005081	0.0224
Node Metastasis	0.11474	0.25286	0.205859	0.403653	0.653846	0.741826	0.76	0.831689	0.7792	0.615944	0.70091	0.725679	0.824986	0.7431	0.681236	0.766333	0.784087	0.837928	0.8025	0.0379026	0.0409161	0.0343207	0.006703	0.0361	0.0273901	0.024507	0.0240873	0.006239	0.0233
Peritoneal Metastasis	0.0251445	0.0939032	0.0490555	0.171685	0.576744	0.659574	0.734043	0.820501	0.7634	0.474376	0.564551	0.65041	0.807467	0.6832	0.639753	0.721118	0.796006	0.831263	0.8196	0.102369	0.0950236	0.0836328	0.013034	0.0802	0.0630087	0.061543	0.0619635	0.010762	0.0562
Progression	0.232659	0.387749	0.377491	0.558817	0.715337	0.772671	0.802696	0.891211	0.7983	0.687611	0.750269	0.781395	0.886472	0.7721	0.735874	0.791641	0.81933	0.895624	0.8156	0.0277268	0.0224021	0.0213012	0.004739	0.0262	0.0205364	0.0189699	0.0166336	0.004413	0.0173
Response	0.0632948	0.127329	0.119054	0.225895	0.584687	0.669789	0.724947	0.805494	0.731	0.530562	0.612001	0.673574	0.794392	0.6707	0.630921	0.707831	0.760015	0.814902	0.7659	0.0541247	0.0577887	0.0513725	0.011102	0.0603	0.0462339	0.0380413	0.0350684	0.009408	0.0349

## Sheet: Figure 5
	Column Labels
	AUROC					Lower Bound					Upper Bound					Lower delta					Upper delta
Outcome	Llama-medonc-student, DFCI test set	DFCI-medonc-student-sample, DFCI test set	DFCI-medonc-student, DFCI test set	DFCI-medonc-student, MSK test set	DFCI-medonc-teacher, DFCI test set	Llama-medonc-student, DFCI test set	DFCI-medonc-student-sample, DFCI test set	DFCI-medonc-student, DFCI test set	DFCI-medonc-student, MSK test set	DFCI-medonc-teacher, DFCI test set	Llama-medonc-student, DFCI test set	DFCI-medonc-student-sample, DFCI test set	DFCI-medonc-student, DFCI test set	DFCI-medonc-student, MSK test set	DFCI-medonc-teacher, DFCI test set	Llama-medonc-student, DFCI test set	DFCI-medonc-student-sample, DFCI test set	DFCI-medonc-student, DFCI test set	DFCI-medonc-student, MSK test set	DFCI-medonc-teacher, DFCI test set	Llama-medonc-student, DFCI test set	DFCI-medonc-student-sample, DFCI test set	DFCI-medonc-student, DFCI test set	DFCI-medonc-student, MSK test set	DFCI-medonc-teacher, DFCI test set
Any Cancer	0.482752	0.951579	0.948629	0.955663	0.953154	0.45709	0.939199	0.935208	0.952922	0.940774	0.507245	0.961231	0.958543	0.958199	0.963628	0.0256623	0.01238	0.0134211	0.00274043	0.01238	0.0244929	0.009652	0.00991375	0.00253626	0.010474
Progression	0.863925	0.947943	0.953052	0.91022	0.961429	0.848391	0.936593	0.943577	0.906113	0.952546	0.879434	0.955854	0.961119	0.914152	0.967893	0.0155339	0.01135	0.00947505	0.00410647	0.008883	0.0155092	0.007911	0.00806722	0.0039321	0.006464
Response	0.823442	0.9438	0.954208	0.940017	0.971494	0.80242	0.928978	0.941085	0.936596	0.961704	0.842503	0.955421	0.963476	0.942863	0.978837	0.0210226	0.014822	0.0131225	0.00342182	0.00979	0.0190611	0.011621	0.00926779	0.00284543	0.007343

## Sheet: Figure 6
			Column Labels
			AUPRC					Lower Bound					Upper Bound					Lower delta					Upper delta
Outcome	DFCI Outcome Probability	MSK Outcome Probability	Llama-medonc-student, DFCI test set	DFCI-medonc-student-sample, DFCI test set	DFCI-medonc-student, DFCI test set	DFCI-medonc-student, MSK test set	DFCI-medonc-teacher, DFCI test set	Llama-medonc-student, DFCI test set	DFCI-medonc-student-sample, DFCI test set	DFCI-medonc-student, DFCI test set	DFCI-medonc-student, MSK test set	DFCI-medonc-teacher, DFCI test set	Llama-medonc-student, DFCI test set	DFCI-medonc-student-sample, DFCI test set	DFCI-medonc-student, DFCI test set	DFCI-medonc-student, MSK test set	DFCI-medonc-teacher, DFCI test set	Llama-medonc-student, DFCI test set	DFCI-medonc-student-sample, DFCI test set	DFCI-medonc-student, DFCI test set	DFCI-medonc-student, MSK test set	DFCI-medonc-teacher, DFCI test set	Llama-medonc-student, DFCI test set	DFCI-medonc-student-sample, DFCI test set	DFCI-medonc-student, DFCI test set	DFCI-medonc-student, MSK test set	DFCI-medonc-teacher, DFCI test set
Any Cancer	0.802484	0.820054	0.792236	0.980236	0.978687	0.987415	0.98034	0.76919	0.972118	0.97036	0.986258	0.972396	0.808346	0.985844	0.984188	0.988519	0.985745	0.0230466	0.008118	0.00832736	0.00115745	0.007944	0.0161103	0.005608	0.00550108	0.00110396	0.005405
Progression	0.170609	0.158448	0.526145	0.80786	0.821751	0.70623	0.851889	0.480635	0.768298	0.783038	0.693443	0.821528	0.56745	0.83654	0.850583	0.717131	0.876625	0.04551	0.039562	0.0387132	0.012787	0.030361	0.0413051	0.02868	0.0288313	0.0109004	0.024736
Response	0.119752	0.142331	0.382079	0.758749	0.790477	0.755008	0.85453	0.331987	0.709561	0.746101	0.742395	0.821381	0.426144	0.798769	0.825082	0.766626	0.882747	0.0500925	0.049188	0.0443756	0.0126128	0.033149	0.044065	0.04002	0.034605	0.0116182	0.028217

## Sheet: Figure 7
					Column Labels
					Best F1 score					Lower Bound					Upper Bound					Lower delta					Upper delta
Outcome	DFCI Outcome Probability	MSK Outcome Probability	DFCI Null Value	MSK Null Value	Llama-medonc-student, DFCI test set	DFCI-medonc-student-sample, DFCI test set	DFCI-medonc-student, DFCI test set	DFCI-medonc-student, MSK test set	DFCI-medonc-teacher, DFCI test set	Llama-medonc-student, DFCI test set	DFCI-medonc-student-sample, DFCI test set	DFCI-medonc-student, DFCI test set	DFCI-medonc-student, MSK test set	DFCI-medonc-teacher, DFCI test set	Llama-medonc-student, DFCI test set	DFCI-medonc-student-sample, DFCI test set	DFCI-medonc-student, DFCI test set	DFCI-medonc-student, MSK test set	DFCI-medonc-teacher, DFCI test set	Llama-medonc-student, DFCI test set	DFCI-medonc-student-sample, DFCI test set	DFCI-medonc-student, DFCI test set	DFCI-medonc-student, MSK test set	DFCI-medonc-teacher, DFCI test set	Llama-medonc-student, DFCI test set	DFCI-medonc-student-sample, DFCI test set	DFCI-medonc-student, DFCI test set	DFCI-medonc-student, MSK test set	DFCI-medonc-teacher, DFCI test set
Any Cancer	0.802484	0.820054	0.89042	0.901131	0.89042	0.961755	0.960364	0.957322	0.96242	0.881885	0.956221	0.954524	0.955713	0.956697	0.898341	0.966176	0.964764	0.958867	0.966223	0.00853459	0.005534	0.00584008	0.00160859	0.005723	0.00792155	0.004421	0.00440049	0.00154484	0.003803
Progression	0.170609	0.158448	0.291488	0.273552	0.581484	0.752263	0.778838	0.672754	0.790894	0.546807	0.721853	0.750895	0.66268	0.763051	0.610028	0.774745	0.802771	0.68144	0.813131	0.0346773	0.03041	0.0279431	0.010074	0.027843	0.0285437	0.022482	0.0239332	0.00868576	0.022237
Response	0.119752	0.142331	0.21389	0.249193	0.457457	0.713568	0.756158	0.717142	0.799517	0.417695	0.675565	0.720276	0.705008	0.760884	0.488579	0.743072	0.782678	0.728626	0.822729	0.0397616	0.038003	0.035882	0.0121338	0.038633	0.0311228	0.029504	0.02652	0.0114844	0.023212
